# Supplementary material for: Where Do Poor Women in Developing Countries Give Birth? A Multi-Country Analysis of Demographic and Health Survey Data
Source: PLoS One. 2011 Feb 28;6(2):e17155. doi: 10.1371/journal.pone.0017155 (PMC3046115; doi:10.1371/journal.pone.0017155)
Supplement: Spreadsheet S1 — Country-level data on place of birth. (XLSX) [file pone.0017155.s001.xlsx]

## Sheet: Place of Birth
Sub-Saharan Africa
Place of Child Delivery	Population Weighted Average								Benin 2006								Burkina Faso 2003								Cameroon 2004								Chad 2004								Congo (Br) 2005								Congo D.R. 2007
	Total	Poorest	Poorer	Middle	Richer	Richest	Under $1.25 / day	Over $1.25	Total	Poorest	Poorer	Middle	Richer	Richest	Under $1.25 / day	Over $1.25	Total	Poorest	Poorer	Middle	Richer	Richest	Under $1.25 / day	Over $1.25	Total	Poorest	Poorer	Middle	Richer	Richest	Under $1.25 / day	Over $1.25	Total	Poorest	Poorer	Middle	Richer	Richest	Under $1.25 / day	Over $1.25	Total	Poorest	Poorer	Middle	Richer	Richest	Under $1.25 / day	Over $1.25	Total
Public Sector Facility	0.320067	0.176961	0.233274	0.30889	0.417588	0.540572	0.230401	0.46448	0.646332	0.490227	0.635768	0.700506	0.761814	0.681074	0.584293	0.716407	0.398719	0.204165	0.267794	0.337428	0.475642	0.804638	0.250235	0.567321	0.416221	0.20829	0.307969	0.469834	0.558076	0.654049	0.247207	0.533613	0.208214	0.00662252	0.0372526	0.0448549	0.134921	0.463026	0.0328761	0.307335	0.786569	0.636973	0.73913	0.825929	0.857724	0.902307	0.7328	0.878981	0.528542
Private Hospital / Clinic	0.0766974	0.0243818	0.0378691	0.0609384	0.111658	0.198503	0.0419101	0.157887	0.10615	0.0499208	0.0646796	0.0842513	0.131865	0.250944	0.0665071	0.163541	0.00649779	0	0	0.00144509	0.00419068	0.0330435	0.000229793	0.0293294	0.0913049	0.0209864	0.0485321	0.0955686	0.155326	0.183099	0.0327759	0.150795	0.00625	0.00110375	0.00116414	0.00131926	0.00297619	0.0140164	0.00126011	0.0106318	0.0734523	0.0306513	0.0590858	0.0961015	0.101626	0.0800543	0.0759349	0.0923084	0.110757
Religious Hospital	0.0303618	0.0204499	0.0264741	0.0315529	0.0414442	0.0323487	0.0231079	0.0332539	0.0204184	0.016112	0.0107303	0.0157785	0.0220307	0.045321	0.0141189	0.0288572	0	0	0	0	0	0	0	0	0.0819754	0.0629591	0.0838826	0.0832888	0.112715	0.0695423	0.0721172	0.0911738	0.0148214	0.00441501	0.0186263	0.0197889	0.0238095	0.0115998	0.0147331	0.0169091	0	0	0	0	0	0	0	0	0.0777803
Other Private Medical Facility	0.00227737	0.000736756	0.00143736	0.00291941	0.00355615	0.00408095	0.00170743	0.00394896	0.00368405	0.00264131	0.00357675	0.00327478	0.00383142	0.00587495	0.00333914	0.00446186	0.000188342	0	0	0	0	0.00115942	0	0.000975063	0.00870755	0.00314795	0.00359497	0.0160171	0.0116838	0.0096831	0.00335139	0.0120095	0.00232143	0	0	0	0.00198413	0.00531658	6.94746e-05	0.00435767	0	0	0	0	0	0	0	0	0.0032977
Respondent's Home	0.515848	0.725435	0.636285	0.530432	0.366303	0.187359	0.641362	0.289697	0.217171	0.432647	0.278092	0.188151	0.0782248	0.0125892	0.323651	0.0824746	0.571711	0.77095	0.697954	0.634393	0.503929	0.154203	0.720136	0.387236	0.354024	0.655824	0.496705	0.268019	0.137457	0.0572183	0.591075	0.172145	0.746607	0.961369	0.923166	0.912929	0.813492	0.485742	0.928614	0.638337	0.119622	0.29023	0.171683	0.0643699	0.0315041	0.0149254	0.163601	0.023066	0.231749
Other Home	0.0547478	0.0520355	0.0646606	0.065267	0.0594505	0.0371364	0.0615115	0.0503956	0.00624415	0.00845219	0.0071535	0.00803811	0.00223499	0.00419639	0.00809047	0.00425833	0.0228835	0.0248857	0.0342527	0.0267341	0.0162389	0.00695652	0.0293991	0.0151382	0.0477671	0.0487933	0.059317	0.0672718	0.0247423	0.0264085	0.0534734	0.0402632	0.0217857	0.0264901	0.0197905	0.0211082	0.0228175	0.0202997	0.0224468	0.0224293	0.0203568	0.0421456	0.0301003	0.0135993	0.00914634	0.0027137	0.0276637	0.00564502	0.0478736
Aggregate Other and Respondent's Home	0.570596	0.77747	0.700945	0.595699	0.425753	0.224496	0.702874	0.340093	0.223416	0.441099	0.285246	0.196189	0.0804598	0.0167856	0.331742	0.086733	0.594595	0.795835	0.732206	0.661127	0.520168	0.161159	0.749535	0.402375	0.401791	0.704617	0.556022	0.335291	0.162199	0.0836268	0.644548	0.212409	0.768393	0.987859	0.942957	0.934037	0.83631	0.506042	0.951061	0.660766	0.139979	0.332375	0.201784	0.0779692	0.0406504	0.0176391	0.191265	0.028711	0.279622
South Asia
Place of Child Delivery	Population Weighted Average								Bangladesh 2007								India 2005/06								Nepal 2006								Pakistan 2006/07
	Total	Poorest	Poorer	Middle	Richer	Richest	Under $1.25	Over $1.25	Total	Poorest	Poorer	Middle	Richer	Richest	Under $1.25	Over $1.25	Total	Poorest	Poorer	Middle	Richer	Richest	Under $1.25	Over $1.25	Total	Poorest	Poorer	Middle	Richer	Richest	Under $1.25	Over $1.25	Total	Poorest	Poorer	Middle	Richer	Richest	Under $1.25	Over $1.25
Public Sector Facility	0.202867	0.0741712	0.128716	0.220856	0.29188	0.276309	0.105011	0.263493	0.0804241	0.0287121	0.0367762	0.0564726	0.095614	0.176602	0.0376666	0.120786	0.234631	0.0863309	0.150939	0.262579	0.341137	0.295642	0.124105	0.300792	0.127633	0.0276923	0.0733333	0.0940834	0.155155	0.406659	0.0624647	0.260593	0.115732	0.0424929	0.0742625	0.114629	0.166362	0.217221	0.0461354	0.145422
Private Hospital / Clinic	0.194304	0.0385309	0.072592	0.113831	0.2283	0.490761	0.0566796	0.282899	0.0771615	0.0139459	0.0117371	0.0304083	0.0640351	0.248137	0.0165562	0.137578	0.205827	0.0345542	0.071586	0.116242	0.235878	0.526326	0.0567011	0.299319	0.0344101	0.00861538	0.0208333	0.0203686	0.0510511	0.10107	0.0164445	0.0778464	0.230033	0.095373	0.143947	0.175218	0.304692	0.512068	0.101122	0.298716
Religious Hospital	0.00666706	0.00139009	0.00202528	0.00385437	0.0078453	0.0173424	0.00179427	0.0103842	0.011093	0.00410172	0.000782473	0.00086881	0.0131579	0.0342772	0.00210404	0.0201002	0.00682654	0.00119904	0.00241419	0.00460829	0.00789217	0.0165633	0.00195882	0.009874	0.0122893	0.00246154	0.00333333	0.00387973	0.017017	0.0487515	0.00318628	0.0340547	0	0	0	0	0	0	0	0
Other Private Medical Facility	0.0016787	0.000539853	0.000628271	0.00196409	0.00239811	0.0026002	0.000708454	0.00234139	0.000815661	0	0	0	0.00263158	0.00149031	0	0.00167562	0.00184764	0.000436015	0.000734754	0.00235117	0.00230558	0.00305358	0.000671758	0.0025783	0.000175562	0	0	0.000969932	0	0	0.000275349	8.60803e-05	0.00132013	0.00188857	0.000508647	0.000545852	0.00304692	0.000652316	0.00172577	0.00123271
Respondent's Home	0.513332	0.781063	0.690297	0.562473	0.399725	0.177934	0.730305	0.374811	0.607504	0.746514	0.715962	0.663771	0.570175	0.361401	0.716997	0.498661	0.479219	0.77567	0.673874	0.526004	0.356478	0.137966	0.715792	0.333656	0.810218	0.944	0.889167	0.86033	0.761762	0.435196	0.900924	0.615134	0.620242	0.821058	0.741607	0.672489	0.503352	0.249837	0.811767	0.52546
Other Home	0.0811505	0.104305	0.105742	0.0970219	0.069851	0.0350535	0.105502	0.066072	0.223002	0.206727	0.234742	0.24848	0.254386	0.178092	0.226676	0.2212	0.0716495	0.101809	0.100451	0.0882159	0.0563093	0.0204497	0.100772	0.053781	0.0152739	0.0172308	0.0133333	0.0203686	0.015015	0.00832342	0.0167055	0.0122861	0.0326733	0.0391879	0.0396745	0.0371179	0.0225472	0.0202218	0.0392499	0.0291691
Aggregate Other and Respondent's Home	The	0.885368	0.796039	0.659495	0.469576	0.212988	0.835807	0.440883	0.830506	0.95324	0.950704	0.91225	0.824561	0.539493	0.943673	0.71986	0.550868	0.87748	0.774326	0.61422	0.412787	0.158416	0.816563	0.387437	0.825492	0.961231	0.9025	0.880698	0.776777	0.44352	0.917629	0.62742	0.652915	0.860246	0.781282	0.709607	0.525899	0.270059	0.851016	0.554629
South East Asia
Place of Child Delivery	Population Weighted Average								Cambodia 2005								Indonesia 2007								Philipines 2003
	Total	Poorest	Poorer	Middle	Richer	Richest	Under $1.25 / day	Over $1.25	Total	Poorest	Poorer	Middle	Richer	Richest	Under $1.25 / day	Over $1.25		Poorest	Poorer	Middle	Richer	Richest	Under $1.25 / day	Over $1.25	Total	Poorest	Poorer	Middle	Richer	Richest	Under $1.25 / day	Over $1.25
Public Sector Facility	0.155145	0.069778	0.128131	0.200101	0.241429	0.222342	0.0755588	0.201421	0.144239	0.0525667	0.0811505	0.113395	0.199507	0.423904	0.0670786	0.246022	0.125359	0.0644649	0.104336	0.159624	0.1858	0.170462	0.0669334	0.155907	0.232168	0.086001	0.195889	0.316465	0.388788	0.320611	0.0987289	0.309148
Private Hospital / Clinic	0.107047	0.0118999	0.0405632	0.0874707	0.174612	0.359442	0.0142677	0.173505	0.0326442	0.00205339	0.00256805	0.0119363	0.0287356	0.177988	0.00236309	0.0903079	0.103743	0.012893	0.0433604	0.0820031	0.155939	0.327812	0.0148595	0.156523	0.124048	0.010989	0.0392987	0.10574	0.219711	0.44602	0.0146827	0.216618
Religious Hospital	0.11656	0.0292367	0.0845304	0.137272	0.191475	0.214546	0.0328038	0.160757	0.0177729	0.00862423	0.00821777	0.0145889	0.0279146	0.0464316	0.00845065	0.0332217	0.175037	0.0423878	0.126287	0.209703	0.298275	0.329883	0.047804	0.245727	0	0	0	0	0	0	0	0
Other Private Medical Facility	0.000506451	0.000120263	0.000622036	0.000487195	0.000446085	0.00168932	0.000213421	0.000979251	0.00640793	0	0.00205444	0.00198939	0.0106732	0.0283749	0.00104792	0.0163401	0.000216696	0.000176616	0.000271003	0.000625978	0	0	0.000182723	0.00022046	0.000281928	0	0.00120919	0	0	0	0.000156979	0.000233338
Respondent's Home	0.58132	0.827655	0.69958	0.543101	0.369957	0.189214	0.816944	0.436107	0.77947	0.905544	0.887006	0.842175	0.723317	0.312984	0.896085	0.602007	0.555447	0.813317	0.683198	0.514554	0.338421	0.159765	0.805014	0.414746	0.603327	0.850454	0.704353	0.549094	0.367993	0.219193	0.832918	0.444476
Other Home	0.0394208	0.0613106	0.0465732	0.0315677	0.0220804	0.0127666	0.0602126	0.0272306	0.0194656	0.0312115	0.0190036	0.0159151	0.00985222	0.0103181	0.0249749	0.0121015	0.0401972	0.0667609	0.0425474	0.0334898	0.021566	0.0120773	0.0652065	0.0268775	0.0401748	0.0525561	0.0592503	0.0287009	0.0235081	0.0141767	0.0535136	0.0295249
Aggregate Other and Respondent's Home	0.620741	0.888965	0.746153	0.574669	0.392038	0.20198	0.877156	0.463338	0.798936	0.936756	0.906009	0.85809	0.733169	0.323302	0.92106	0.614108	0.595644	0.880078	0.725745	0.548044	0.359987	0.171843	0.87022	0.441624	0.643502	0.90301	0.763603	0.577795	0.391501	0.23337	0.886431	0.474001
Latin America and Caribbean
Place of Child Delivery	Population Weighted Average								Bolivia 2003								Colombia 2005								Dominican Republic 2007								Haiti 2005/06								Honduras 2005/06								Peru 2004/08
	Total	Poorest	Poorer	Middle	Richer	Richest	Under $1.25 / day	Over $1.25	Total	Poorest	Poorer	Middle	Richer	Richest	Under $1.25 / day	Over $1.25	Total	Poorest	Poorer	Middle	Richer	Richest	Under $1.25 / day	Over $1.25	Total	Poorest	Poorer	Middle	Richer	Richest	Under $1.25 / day	Over $1.25	Total	Poorest	Poorer	Middle	Richer	Richest	Under $1.25 / day	Over $1.25	Total	Poorest	Poorer	Middle	Richer	Richest	Under $1.25 / day	Over $1.25	Total
Public Sector Facility	0.686094	0.496982	0.676841	0.787546	0.809232	0.757706	0.500939	0.729786	0.535721	0.264093	0.498201	0.654664	0.737521	0.677672	0.264093	0.640228	0.861307	0.698547	0.904776	0.927598	0.927368	0.911211	0.698547	0.907325	0.803373	0.908578	0.880591	0.794534	0.647586	0.3729	0.908578	0.713097	0.149481	0.0273058	0.058548	0.149242	0.295853	0.385735	0.0717811	0.0952341	0.553487	0.319867	0.485182	0.747831	0.833112	0.767219	0.319867	0.699741	0.641288
Private Hospital / Clinic	0.0737182	0.0223396	0.0632099	0.0869639	0.126411	0.204942	0.0228036	0.129793	0.0731849	0.00656371	0.0247901	0.0524946	0.124509	0.290182	0.00656371	0.141099	0.0340499	0.0091247	0.0220453	0.042429	0.06043	0.0753363	0.0091247	0.0552595	0.171285	0.0291667	0.113963	0.202429	0.351724	0.62374	0.0291667	0.250229	0.0669568	0.0151699	0.0273224	0.0430966	0.0967742	0.263464	0.0278488	0.0335647	0.0430128	0.00691754	0.0163374	0.0319957	0.0598404	0.213601	0.00691754	0.105386	0.0412396
Religious Hospital	0.00302662	0.00159572	0.00335022	0.00496463	0.00270855	0.00637672	0.00196431	0.00456685	0.00445305	0.0015444	0.00359856	0.00520607	0.00392597	0.0121633	0.0015444	0.00671202	0.00137575	0.000675904	0.00122474	0.00155703	0.000581058	0.0044843	0.000675904	0.00205937	0	0	0	0	0	0	0	0	0.0164044	0.00606796	0.0179547	0.0175579	0.0285714	0.0174672	0.0137575	0.0165706	0.000186202	0.000276702	0	0	0.000664894	0	0.000276702	0.000295149	0.00414837
Other Private Medical Facility	3.44973e-05	0	4.71382e-05	3.01014e-05	0.00015022	5.97869e-05	0	8.73138e-05	0	0	0	0	0	0	0	0	0	0	0	0	0	0	0	0	0	0	0	0	0	0	0	0	0	0	0	0	0	0	0	0	0.00074481	0	0.00113982	0.000542299	0.00199468	0.00087184	0	0.00147263	0
Respondent's Home	0.231651	0.471314	0.250558	0.115797	0.0569976	0.0296857	0.466516	0.131257	0.354501	0.674517	0.438625	0.255098	0.117779	0.0173762	0.674517	0.190927	0.103267	0.291653	0.0719535	0.0284157	0.0116212	0.00896861	0.291653	0.0353557	0.0253418	0.0622549	0.00544535	0.00303644	0.000689655	0.00335946	0.0622549	0.0366742	0.727151	0.915049	0.860265	0.75419	0.530876	0.310044	0.850423	0.81856	0.354064	0.613724	0.426672	0.181128	0.0738032	0.0148213	0.613724	0.15669	0.313324
Other Home	0.00547499	0.00776941	0.00599311	0.00469889	0.00450021	0.00122917	0.00777748	0.00450951	0.0321394	0.0532819	0.0347861	0.032538	0.0162647	0.00260643	0.0532819	0.0210342	0	0	0	0	0	0	0	0	0	0	0	0	0	0	0	0	0.0400067	0.0364078	0.0359094	0.0359138	0.0479263	0.0232897	0.0361893	0.0360707	0.0485057	0.0592142	0.0706687	0.0385033	0.0305851	0.00348736	0.0592142	0.0364146	0
Aggregate Other and Respondent's Home	0.237126	0.479083	0.256551	0.120495	0.0614978	0.0309148	0.474293	0.135767	0.386641	0.727799	0.473411	0.287636	0.134044	0.0199826	0.727799	0.211961	0.103267	0.291653	0.0719535	0.0284157	0.0116212	0.00896861	0.291653	0.0353557	0.0253418	0.0622549	0.00544535	0.00303644	0.000689655	0.00335946	0.0622549	0.0366742	0.767158	0.951456	0.896175	0.790104	0.578802	0.333333	0.886613	0.854631	0.40257	0.672939	0.49734	0.219631	0.104388	0.0183086	0.672939	0.193105	0.313324
Asia, North Africa, and the Middle East
Place of Child Delivery	Population Weighted Average								Armenia 2005								Azerbaijan 2006								Egypt 2008								Jordan 2007								Moldova 2005								Morocco 2003/04
	Total	Poorest	Poorer	Middle	Richer	Richest	Under $1.25 / day	Over $1.25	Total	Poorest	Poorer	Middle	Richer	Richest	Under $1.25 / day		Total	Poorest	Poorer	Middle	Richer	Richest	Under $1.25 / day		Total	Poorest	Poorer	Middle	Richer	Richest	Under $1.25 / day		Total	Poorest	Poorer	Middle	Richer	Richest	Under $1.25 / day		Total	Poorest	Poorer	Middle	Richer	Richest	Under $1.25 / day		Total
Public Sector Facility	0.620809	0.570515	0.623378	0.653603	0.667016	0.60825	0.562129	0.613833	0.971066	0.906015	0.980132	0.987302	0.986667	0.991453	0.906015	0.977962	0.790789	0.638743	0.745794	0.778049	0.911917	0.967509	0.638743	0.808453	0.277144	0.234731	0.29215	0.318701	0.306841	0.233423	0.234731	0.278031	0.764274	0.885402	0.836037	0.723837	0.559908	0.357988	0.885402	0.671823	0.985788	0.970339	0.991903	0.996795	0.994382	0.974811	0.970339	0.987002	0.511897
Private Hospital / Clinic	0.148257	0.012774	0.0859297	0.157156	0.181462	0.267514	0.0141575	0.148292	0.0084686	0.0075188	0.00993377	0.00634921	0.01	0.00854701	0.0075188	0.0137477	0.00526316	0.0017452	0.00186916	0.00243902	0.015544	0.0108303	0.0017452	0.0204238	0.090449	0.0123752	0.0249777	0.0645303	0.118209	0.277089	0.0123752	0.0996754	0.220558	0.0878203	0.150917	0.266957	0.434716	0.640533	0.0878203	0.304679	0.00775194	0	0	0	0.00561798	0.0251889	0	0.00565976	0.0723598
Religious Hospital	0.0662689	0.0434739	0.0617742	0.0724727	0.0754994	0.0790552	0.0443228	0.0704217	0.00141143	0	0	0.00634921	0	0	0	0.00246596	0.000438596	0.0017452	0	0	0	0	0.0017452	0.000184847	0.320758	0.197206	0.296164	0.350746	0.400905	0.394609	0.197206	0.332722	0	0	0	0	0	0	0	0	0	0	0	0	0	0	0	0	0
Other Private Medical Facility	0.00324467	0.000351314	0.0014185	0.0016797	0.00524795	0.00858248	0.000363283	0.00370559	0	0	0	0	0	0	0	0	0	0	0	0	0	0	0	0	0.0155502	0.00159681	0.00669045	0.00834065	0.02666	0.0420485	0.00159681	0.0172204	0.000193218	0	0.000352609	0.000484496	0	0	0	0.000257279	0	0	0	0	0	0	0	0	0.000325945
Respondent's Home	0.154898	0.363139	0.22118	0.107804	0.06438	0.0343875	0.368986	0.157131	0.0190543	0.0864662	0.00993377	0	0.00333333	0	0.0864662	0.00582471	0.19386	0.343805	0.239252	0.209756	0.0647668	0.0216606	0.343805	0.162421	0.272175	0.517764	0.358162	0.230904	0.127264	0.0425876	0.517764	0.249469	0.0129456	0.022459	0.0119887	0.00726744	0.00460829	0.00147929	0.022459	0.02006	0.00645995	0.029661	0.00809717	0.00320513	0	0	0.029661	0.00733788	0.408735
Other Home	0.00652174	0.00974649	0.00631905	0.00728398	0.00639551	0.00221054	0.0100415	0.00661585	0	0	0	0	0	0	0	0	0.00964912	0.0139616	0.0130841	0.0097561	0.00777202	0	0.0139616	0.00851685	0.0239234	0.0363273	0.0218555	0.0267779	0.0201207	0.0102426	0.0363273	0.022882	0.00202879	0.00431903	0.000705219	0.00145349	0.000768049	0	0.00431903	0.00318109	0	0	0	0	0	0	0	0	0.00668188
Aggregate Other and Respondent's Home	0.16142	0.372885	0.227499	0.115088	0.0707755	0.0365981	0.379027	0.163747	0.0190543	0.0864662	0.00993377	0	0.00333333	0	0.0864662	0.00582471	0.203509	0.357766	0.252336	0.219512	0.0725389	0.0216606	0.357766	0.170938	0.296099	0.554092	0.380018	0.257682	0.147384	0.0528302	0.554092	0.272351	0.0149744	0.026778	0.0126939	0.00872093	0.00537634	0.00147929	0.026778	0.0232411	0.00645995	0.029661	0.00809717	0.00320513	0	0	0.029661	0.00733788	0.415417
All Surveyed Countries
Place of Child Delivery	Population Weighted Average
	Total	Poorest	Poorer	Middle	Richer	Richest	Under $1.25 / day	Over $1.25
Public Sector Facility	0.264983	0.139614	0.200034	0.283477	0.354946	0.368202	0.169711	0.339688
Private Hospital / Clinic	0.150863	0.0299101	0.0659593	0.110125	0.196652	0.379282	0.0440917	0.228705
Religious Hospital	0.0302379	0.0135074	0.0239033	0.0328754	0.0423889	0.0472382	0.0147232	0.037555
Other Private Medical Facility	0.00180333	0.000507091	0.000896494	0.0019408	0.00270495	0.00343777	0.000855938	0.00273065
Respondent's Home	0.491548	0.741756	0.633273	0.501579	0.349147	0.171312	0.692918	0.340133
Other Home	0.0605644	0.0747052	0.075934	0.070003	0.054161	0.0305279	0.0777	0.0511026
Aggregate Other and Respondent's Home	0.552112	0.816462	0.709207	0.571582	0.403308	0.20184	0.770618	0.391235
	births at home
	>50%	<50%
SSA	15	12
South Asia	4	0
Southeast Asia	3	0
LAC	1	5
Asia/N.Africa/Mid.East	0	8
	23	25
[truncated: 173 more columns]
