# Supplementary material for: Where Do Poor Women in Developing Countries Give Birth? A Multi-Country Analysis of Demographic and Health Survey Data
Source: PLoS One. 2011 Feb 28;6(2):e17155. doi: 10.1371/journal.pone.0017155 (PMC3046115; doi:10.1371/journal.pone.0017155)
Supplement: Spreadsheet S2 — Country-level data on who attended home deliveries, and on motivation for delivering at home. (XLSX) [file pone.0017155.s002.xlsx]

## Sheet: Delivery Attendance and Motiva.
Sub-Saharan Africa
Delivery Attendance - Home Only	Population Weighted Average							Benin 2006							Burkina Faso 2003							Cameroon 2004							Chad 2004							Congo (Br) 2005							Congo D.R. 2007
	Poorest	Poorer	Middle	Richer	Richest	Under $1.25 / day	Over $1.25	Poorest	Poorer	Middle	Richer	Richest	Under $1.25 / day	Over $1.25	Poorest	Poorer	Middle	Richer	Richest	Under $1.25 / day	Over $1.25	Poorest	Poorer	Middle	Richer	Richest	Under $1.25 / day	Over $1.25	Poorest	Poorer	Middle	Richer	Richest	Under $1.25 / day	Over $1.25	Poorest	Poorer	Middle	Richer	Richest	Under $1.25 / day	Over $1.25	Poorest	Poorer	Middle	Richer	Richest	Under $1.25 / day	Over $1.25
Home Births: Doctor	0.0011694	0.0035589	0.0032706	0.0057702	0.0160856	0.0023425	0.009264	0.0014937	0	0.0012904	0.0104397	0.0542638	0.000897	0.0068242	0	0.0004524	0	0	0	0.0001645	0	0.0032985	0.0027275	0.0131257	0.0037888	0.0478828	0.002534	0.0112099	0	0	0	0.000584	0.0100398	0.0001533	0.0085578	0.0023398	0.0017905	0	0.0174146	0.0356609	0.0019084	0.0146451	0	0	0	0	0	0	0
Home Births: Nurse	0.0133434	0.0226895	0.0373336	0.0765068	0.192056	0.0216611	0.0950703	0.0174016	0.018841	0.036155	0.0387975	0.343766	0.0188608	0.0519735	0.0121435	0.0099386	0.0105113	0.0199573	0.0560187	0.0093499	0.0250917	0.0163386	0.0269118	0.113224	0.129472	0.354961	0.017258	0.103974	0.0002133	0.0025458	0.0051199	0.0024204	0.0230658	0.0021068	0.0232559	0.0926645	0.0724324	0.16061	0.0445677	0.31276	0.0952695	0.0951847	0.0181779	0.0431448	0.0584085	0.0436418	0.23499	0.0391868	0.0527759
Home Births: Other Health Professional	0.020062	0.0233286	0.0298811	0.0380915	0.054186	0.0231382	0.0375948	0.005083	0.0051037	0.0014555	0.0097789	0.020969	0.0049154	0.0050364	0	0	0	0	0	0	0	0.0057486	0.0133167	0.0195257	0.034277	0.0119302	0.0070641	0.0197211	0.0028551	0.0190386	0.0153138	0.0290988	0.128129	0.016747	0.11423	0.0657882	0.152172	0.237163	0.386536	0.401081	0.11365	0.343658	0.142192	0.147986	0.146048	0.127172	0.20897	0.147953	0.122262
Home Births: Traditional Birth Attendant	0.40906	0.421059	0.431601	0.408726	0.331468	0.41627	0.388466	0.259328	0.220682	0.202295	0.0958871	0.144992	0.244249	0.165409	0.457842	0.511991	0.572172	0.522802	0.516132	0.501589	0.557024	0.309576	0.338254	0.231816	0.212878	0.175795	0.315099	0.265738	0.38512	0.345649	0.389569	0.392713	0.291987	0.374687	0.319376	0.228726	0.306321	0.120693	0.209852	0	0.248502	0.113743	0.291127	0.315944	0.329056	0.355258	0.146482	0.302626	0.375914
Home Births: Other / None	0.556366	0.529364	0.497914	0.470906	0.4	0.536589	0.469605	0.716694	0.755373	0.758804	0.845097	0.436009	0.731078	0.770757	0.530015	0.477618	0.417317	0.45724	0.427849	0.488896	0.417885	0.665038	0.61879	0.622309	0.619585	0.409431	0.658045	0.599358	0.611812	0.632767	0.589997	0.575184	0.546778	0.606306	0.534581	0.610482	0.467284	0.481533	0.34163	0.250497	0.54067	0.432769	0.548503	0.492925	0.466487	0.473929	0.409559	0.510235	0.449048
Ghana, Liberia, Namibia, Nigeria, Sierra Leone, Swaziland, Uganda, Zambia, Zimbabwe
Motivation by Delivery Attendance (Home Births Only)	Population Weighted Average
	Poorest	Poorer	Middle	Richer	Richest
No Skilled Provider at Delivery
Cost	0.0752316	0.0734204	0.0742161	0.0671863	0.0723536
Access	0.251571	0.214207	0.185999	0.191227	0.186046
Other	0.705437	0.737777	0.761521	0.756452	0.761918
Skilled Provider at Delivery
Cost	0.0712381	0.100666	0.131222	0.109396	0.0430209
Access	0.277211	0.293173	0.221113	0.216431	0.261278
Other	0.673994	0.649783	0.675183	0.699296	0.700723
[truncated: 145 more columns]
